# Supplementary material for: Integrated Gut–Brain Axis Response to Freezing and Recovery in Freeze-Tolerant Fish, Perccottus glenii
Source: Animals (Basel). 2026 Apr 27;16(9):1338. doi: 10.3390/ani16091338 (PMC13163002; doi:10.3390/ani16091338)
Supplement: Supplementary file 1 [file animals-16-01338-s001.zip]

Archive with 1 entries (1 files):
- animals-4270027-supplementary.pdf
